# Supplementary material for: Combinatorial entropy behaviour leads to range selective binding in ligand-receptor interactions
Source: Nat Commun. 2020 Sep 24;11:4836. doi: 10.1038/s41467-020-18603-5 (PMC7515919; doi:10.1038/s41467-020-18603-5)
Supplement: Supplementary file 3 — Source Data [file 41467_2020_18603_MOESM3_ESM.zip]

Archive with 205 entries (188 files):
- Correlograms_and_data_analysis/
- Correlograms_and_data_analysis/.DS_Store
- __MACOSX/
- __MACOSX/Correlograms_and_data_analysis/
- __MACOSX/Correlograms_and_data_analysis/._.DS_Store
- Correlograms_and_data_analysis/Avg intensity cells.tiff
- __MACOSX/Correlograms_and_data_analysis/._Avg intensity cells.tiff
- Correlograms_and_data_analysis/Avg intensity psomes.tif
- __MACOSX/Correlograms_and_data_analysis/._Avg intensity psomes.tif
- Correlograms_and_data_analysis/Confocal analysis pt1.m
- __MACOSX/Correlograms_and_data_analysis/._Confocal analysis pt1.m
- Correlograms_and_data_analysis/Confocal analysis pt2.m
- __MACOSX/Correlograms_and_data_analysis/._Confocal analysis pt2.m
- Correlograms_and_data_analysis/Correlogram from DLS.numbers
- __MACOSX/Correlograms_and_data_analysis/._Correlogram from DLS.numbers
- Correlograms_and_data_analysis/Correlograms.tiff
- __MACOSX/Correlograms_and_data_analysis/._Correlograms.tiff
- Correlograms_and_data_analysis/Sizes distribution from TEM.m
- __MACOSX/Correlograms_and_data_analysis/._Sizes distribution from TEM.m
- Correlograms_and_data_analysis/sum intensity psomes.jpg
- __MACOSX/Correlograms_and_data_analysis/._sum intensity psomes.jpg
- Correlograms_and_data_analysis/sum intensity.jpg
- __MACOSX/Correlograms_and_data_analysis/._sum intensity.jpg
- DLS_Plots_3_samples/
- DLS_Plots_3_samples/.DS_Store
- __MACOSX/DLS_Plots_3_samples/
- __MACOSX/DLS_Plots_3_samples/._.DS_Store
- DLS_Plots_3_samples/DLS Intensity.tiff
- __MACOSX/DLS_Plots_3_samples/._DLS Intensity.tiff
- DLS_Plots_3_samples/DLS numbers.pdf
- __MACOSX/DLS_Plots_3_samples/._DLS numbers.pdf
- DLS_Plots_3_samples/DLS numbers.tiff
- __MACOSX/DLS_Plots_3_samples/._DLS numbers.tiff
- DLS_Plots_3_samples/DLS Volume.tiff
- __MACOSX/DLS_Plots_3_samples/._DLS Volume.tiff
- DLS_Plots_3_samples/DLS_numbers.png
- __MACOSX/DLS_Plots_3_samples/._DLS_numbers.png
- DLS_Plots_3_samples/Raw0.png
- __MACOSX/DLS_Plots_3_samples/._Raw0.png
- DLS_Plots_3_samples/Raw1.png
- __MACOSX/DLS_Plots_3_samples/._Raw1.png
- DLS_raw_data/
- DLS_raw_data/.DS_Store
- __MACOSX/DLS_raw_data/
- __MACOSX/DLS_raw_data/._.DS_Store
- DLS_raw_data/PEG-PDPa 0% AP (size data).txt
- __MACOSX/DLS_raw_data/._PEG-PDPa 0% AP (size data).txt
- DLS_raw_data/PEG-PDPA 0.5% AP(size data).txt
- __MACOSX/DLS_raw_data/._PEG-PDPA 0.5% AP(size data).txt
- DLS_raw_data/PEG-PDPA 1% AP(size data).txt
- __MACOSX/DLS_raw_data/._PEG-PDPA 1% AP(size data).txt
- DLS_raw_data/PEG-PDPA 10% AP(size data).txt
- __MACOSX/DLS_raw_data/._PEG-PDPA 10% AP(size data).txt
- DLS_raw_data/PEG-PDPA 2% AP (size data).txt
- __MACOSX/DLS_raw_data/._PEG-PDPA 2% AP (size data).txt
- DLS_raw_data/PEG-PDPA 5% AP(size data).txt
- __MACOSX/DLS_raw_data/._PEG-PDPA 5% AP(size data).txt
- Fluorescence_microscopy/
- Fluorescence_microscopy/.DS_Store
- __MACOSX/Fluorescence_microscopy/
- __MACOSX/Fluorescence_microscopy/._.DS_Store
- Fluorescence_microscopy/3D_viewer.png
- __MACOSX/Fluorescence_microscopy/._3D_viewer.png
- Fluorescence_microscopy/Cells 0%AP 60min -1.jpg
- __MACOSX/Fluorescence_microscopy/._Cells 0%AP 60min -1.jpg
- Fluorescence_microscopy/Cells 0%AP 60min .jpg
- __MACOSX/Fluorescence_microscopy/._Cells 0%AP 60min .jpg
- Fluorescence_microscopy/Cells 0.5%AP 60min .jpg
- __MACOSX/Fluorescence_microscopy/._Cells 0.5%AP 60min .jpg
- Fluorescence_microscopy/Cells 1%AP 60min .jpg
- __MACOSX/Fluorescence_microscopy/._Cells 1%AP 60min .jpg
- Fluorescence_microscopy/Cells 10%AP 60min .jpg
- __MACOSX/Fluorescence_microscopy/._Cells 10%AP 60min .jpg
- Fluorescence_microscopy/Cells2%AP 60min.jpg
- __MACOSX/Fluorescence_microscopy/._Cells2%AP 60min.jpg
- Fluorescence_microscopy/Cells5%AP 60min.jpg
- __MACOSX/Fluorescence_microscopy/._Cells5%AP 60min.jpg
- Fluorescence_microscopy/Composite0%AP 60min-1.jpg
- __MACOSX/Fluorescence_microscopy/._Composite0%AP 60min-1.jpg
- Fluorescence_microscopy/Composite0%AP 60min.jpg
- __MACOSX/Fluorescence_microscopy/._Composite0%AP 60min.jpg
- Fluorescence_microscopy/Composite0.5%AP 60min.jpg
- __MACOSX/Fluorescence_microscopy/._Composite0.5%AP 60min.jpg
- Fluorescence_microscopy/Composite1%AP 60min.jpg
- __MACOSX/Fluorescence_microscopy/._Composite1%AP 60min.jpg
- Fluorescence_microscopy/Composite10%AP 60min.jpg
- __MACOSX/Fluorescence_microscopy/._Composite10%AP 60min.jpg
- Fluorescence_microscopy/Composite2%AP 60min.jpg
- __MACOSX/Fluorescence_microscopy/._Composite2%AP 60min.jpg
- Fluorescence_microscopy/Composite5%AP 60min.jpg
- __MACOSX/Fluorescence_microscopy/._Composite5%AP 60min.jpg
- Fluorescence_microscopy/Fig 4b-1.png
- __MACOSX/Fluorescence_microscopy/._Fig 4b-1.png
- Fluorescence_microscopy/New Fig 4b.png
- __MACOSX/Fluorescence_microscopy/._New Fig 4b.png
- Fluorescence_microscopy/New_3D_image.png
- __MACOSX/Fluorescence_microscopy/._New_3D_image.png
- Fluorescence_microscopy/Psomes 0%AP 60min-1.jpg
- __MACOSX/Fluorescence_microscopy/._Psomes 0%AP 60min-1.jpg
- Fluorescence_microscopy/Psomes 0%AP 60min.jpg
- __MACOSX/Fluorescence_microscopy/._Psomes 0%AP 60min.jpg
- Fluorescence_microscopy/Psomes 0.5%AP 60min.jpg
- __MACOSX/Fluorescence_microscopy/._Psomes 0.5%AP 60min.jpg
- Fluorescence_microscopy/Psomes 10%AP 60min.jpg
- __MACOSX/Fluorescence_microscopy/._Psomes 10%AP 60min.jpg
- Fluorescence_microscopy/Psomes1%AP 60min.jpg
- __MACOSX/Fluorescence_microscopy/._Psomes1%AP 60min.jpg
- Fluorescence_microscopy/Psomes2%AP 60min.jpg
- __MACOSX/Fluorescence_microscopy/._Psomes2%AP 60min.jpg
- Fluorescence_microscopy/Psomes5%AP 60min.jpg
- __MACOSX/Fluorescence_microscopy/._Psomes5%AP 60min.jpg
- PythonCode/
- PythonCode/.DS_Store
- __MACOSX/PythonCode/
- __MACOSX/PythonCode/._.DS_Store
- PythonCode/binding.py
- __MACOSX/PythonCode/._binding.py
- PythonCode/factorialApproximations.py
- PythonCode/fit_with_poly.py
- __MACOSX/PythonCode/._fit_with_poly.py
- PythonCode/generateTheoryGraph.py
- __MACOSX/PythonCode/._generateTheoryGraph.py
- PythonCode/README
- PythonCode/script_simu_dens.py
- __MACOSX/PythonCode/._script_simu_dens.py
- PythonCode/simulatePolydispersity.py
- __MACOSX/PythonCode/._simulatePolydispersity.py
- PythonCode/utilities_poly.py
- __MACOSX/PythonCode/._utilities_poly.py
- TEM_analyzed/
- TEM_analyzed/.DS_Store
- __MACOSX/TEM_analyzed/
- __MACOSX/TEM_analyzed/._.DS_Store
- TEM_analyzed/BB0.5.png
- __MACOSX/TEM_analyzed/._BB0.5.png
- TEM_analyzed/BB0.5.tif
- __MACOSX/TEM_analyzed/._BB0.5.tif
- TEM_analyzed/BB0.tif
- __MACOSX/TEM_analyzed/._BB0.tif
- TEM_analyzed/BB05.png
- __MACOSX/TEM_analyzed/._BB05.png
- TEM_analyzed/BB1.tif
- __MACOSX/TEM_analyzed/._BB1.tif
- TEM_analyzed/BB10.tif
- __MACOSX/TEM_analyzed/._BB10.tif
- TEM_analyzed/BB5.tif
- __MACOSX/TEM_analyzed/._BB5.tif
- TEM_analyzed/Correlograms.png
- __MACOSX/TEM_analyzed/._Correlograms.png
- TEM_analyzed/Hist0.5.png
- __MACOSX/TEM_analyzed/._Hist0.5.png
- TEM_analyzed/Hist0.png
- __MACOSX/TEM_analyzed/._Hist0.png
- TEM_analyzed/Hist1.png
- __MACOSX/TEM_analyzed/._Hist1.png
- TEM_analyzed/Hist10.png
- __MACOSX/TEM_analyzed/._Hist10.png
- TEM_analyzed/Hist10.tif
- __MACOSX/TEM_analyzed/._Hist10.tif
- TEM_analyzed/Hist5.png
- __MACOSX/TEM_analyzed/._Hist5.png
- TEM_analyzed/Raw0.5.png
- __MACOSX/TEM_analyzed/._Raw0.5.png
- TEM_analyzed/Raw0.5.tiff
- __MACOSX/TEM_analyzed/._Raw0.5.tiff
- TEM_analyzed/Raw0.png
- __MACOSX/TEM_analyzed/._Raw0.png
- TEM_analyzed/Raw1.png
- __MACOSX/TEM_analyzed/._Raw1.png
- TEM_analyzed/Raw10.png
- __MACOSX/TEM_analyzed/._Raw10.png
- TEM_analyzed/Raw10.tif
- __MACOSX/TEM_analyzed/._Raw10.tif
- TEM_analyzed/Raw5.png
- __MACOSX/TEM_analyzed/._Raw5.png
- TEM_analyzed/Raw5.tif
- __MACOSX/TEM_analyzed/._Raw5.tif
- TEM_analyzed/Re__TEM_image_analysis.zip
- __MACOSX/TEM_analyzed/._Re__TEM_image_analysis.zip
- TEM_analyzed/tif/
- TEM_analyzed/tif/.DS_Store
- __MACOSX/TEM_analyzed/tif/
- __MACOSX/TEM_analyzed/tif/._.DS_Store
- TEM_analyzed/tif/Hist0.5.tif
- __MACOSX/TEM_analyzed/tif/._Hist0.5.tif
- TEM_analyzed/tif/Hist0.tif
- __MACOSX/TEM_analyzed/tif/._Hist0.tif
- TEM_analyzed/tif/Hist1.tif
- __MACOSX/TEM_analyzed/tif/._Hist1.tif
- TEM_analyzed/tif/Hist5.tif
- __MACOSX/TEM_analyzed/tif/._Hist5.tif
- TEM_data_size_polymersomes_(not shown)/
- TEM_data_size_polymersomes_(not shown)/.DS_Store
- __MACOSX/TEM_data_size_polymersomes_(not shown)/
- __MACOSX/TEM_data_size_polymersomes_(not shown)/._.DS_Store
- TEM_data_size_polymersomes_(not shown)/PEG-PDPA 0 %AP.tif
- __MACOSX/TEM_data_size_polymersomes_(not shown)/._PEG-PDPA 0 %AP.tif
- TEM_data_size_polymersomes_(not shown)/PEG-PDPA 0.5 %AP.tif
- __MACOSX/TEM_data_size_polymersomes_(not shown)/._PEG-PDPA 0.5 %AP.tif
- TEM_data_size_polymersomes_(not shown)/PEG-PDPA 1 %AP.tif
- __MACOSX/TEM_data_size_polymersomes_(not shown)/._PEG-PDPA 1 %AP.tif
- TEM_data_size_polymersomes_(not shown)/PEG-PDPA 10 %AP.tif
- __MACOSX/TEM_data_size_polymersomes_(not shown)/._PEG-PDPA 10 %AP.tif
- TEM_data_size_polymersomes_(not shown)/PEG-PDPA 5 %AP.tif
- __MACOSX/TEM_data_size_polymersomes_(not shown)/._PEG-PDPA 5 %AP.tif
