# Supplementary material for: Combinatorial entropy behaviour leads to range selective binding in ligand-receptor interactions
Source: Nat Commun. 2020 Sep 24;11:4836. doi: 10.1038/s41467-020-18603-5 (PMC7515919; doi:10.1038/s41467-020-18603-5)
Supplement: Supplementary file 3 — Source Data [file 41467_2020_18603_MOESM3_ESM.zip › Correlograms_and_data_analysis/Confocal analysis pt1.m]

clear all
close all
clc

sel_folder=pwd;

file_patt=fullfile(sel_folder,'*.lif');     % look for .dm3 files 
files=dir(file_patt);

num_files=length(files);                % number of .dm3 files 

selch=3;   
% selch 1 -> cells
% selch 2 -> null
% selch 3 -> psomes

for i=1:num_files
    
    fname=files(i).name;

    fid=fopen(strcat(fname(1:end-4),'_results.txt'),'wt');
    fprintf(fid,'%s %s\n\n',convertCharsToStrings('Series'),convertCharsToStrings('Z plane'));

    imgout=ci_loadLif(fname);
    % param input 1 -> filename
    % param input 2 ->
    % param input 3 -> specify the image

    nseries=imgout.nSeries;

    for e=1:nseries
    
        mat_int(e,1)=e;
        
        imgcurr{e}=ci_loadLif(fname,[],e);

        imgdata{e}=imgcurr{e}.Image;
        numch(e)=imgcurr{e}.NumberOfChannel;

        temp=sscanf(imgcurr{e}.Size,'%d ');
        if length(temp)==2
            temp(3)=1;
        end

        stackdim(e)=temp(end);

        currstack=cell2mat(imgdata{e}(selch));

        for k=1:stackdim(e)

            imgtemp=currstack(:,:,k);
            mat_int(e,k+1)=sum(imgtemp(:));
            
%             figure, imshow(img)

        end
    
        fprintf(fid,'%.3f\t',mat_int(e,:));
        fprintf(fid,'\n');
        
        clear currstack

    end

    fclose(fid);
    
end
