# Supplementary material for: Combinatorial entropy behaviour leads to range selective binding in ligand-receptor interactions
Source: Nat Commun. 2020 Sep 24;11:4836. doi: 10.1038/s41467-020-18603-5 (PMC7515919; doi:10.1038/s41467-020-18603-5)
Supplement: Supplementary file 3 — Source Data [file 41467_2020_18603_MOESM3_ESM.zip › Correlograms_and_data_analysis/Sizes distribution from TEM.m]

clear all
close all
clc

img=mat2gray(rgb2gray(imread('test.tif')));
% figure, imshow(img,[])
figure('units','normalized','outerposition',[0 0 1 1]), subplot(2,2,1), imshow(img,[])
title('Raw image')

w=16;
s=2;

img0=zeros(size(img));

for d=1:s:size(img,1)-w
    for c=1:s:size(img,2)-w
        
        patch=img(d:d+w,c:c+w);
        
        img0(d:d+w,c:c+w)=img(d:d+w,c:c+w)-mean(patch(:));
        
    end
end

% figure, imshowpair(img,img0,'montage')

% gauss_s=1;
% img_g=imgaussfilt(img0,gauss_s);

img_edge=edge(img,'canny');
% figure, imshowpair(img,img_edge,'montage')
subplot(2,2,2), imshow(img_edge)
title('Edges - Canny method')

% % img_fill=imfill(img_edge,'holes');
% % % figure, imshowpair(img0,img_fill,'montage')
% % 
% % disk_size=2;
% % img_op=imopen(img_fill,strel('disk',disk_size));
% % % figure, imshowpair(img_fill,img_op,'montage')

r_reg=regionprops(img_edge,'centroid','Eccentricity','BoundingBox');
r_ecc=[r_reg.Eccentricity];

idx=find(r_ecc);
reg_def=r_reg(idx);

% figure, subplot(1,2,1), imshow(img)
% subplot(1,2,2), imshow(img_op,[])

subplot(2,2,3), imshow(img,[])
title('Bounding boxes')
hold on

ecc_toll=0.2;

p_cnt=0;

for i=1:length(idx)
    
    w=reg_def(i).BoundingBox(3);
    h=reg_def(i).BoundingBox(4);
    
    if w/h>1-ecc_toll && w/h<1+ecc_toll     % check circular profiles
        
        area=w*h;
        if area>10 && area<1700 && reg_def(i).Eccentricity<0.7
            p_cnt=p_cnt+1;
            d(p_cnt)=(w+h)/2;

            h=rectangle('Position',reg_def(i).BoundingBox,'LineWidth',2);
            set(h,'EdgeColor',[0.75 0 0]);
            hold on
        end
        
    end
    
end

scale_f=2;   % px:nm=p[px]:p[nm]    from the scale bar

d_nm=d*scale_f;

pdi=(std(d_nm)/mean(d_nm))^2

subplot(2,2,4), histogram(d_nm,100)
title('Diameter distribution')
xlabel('Diameter [nm]')
ylabel('Occurrency')
text(40,70,sprintf('Number of particles: %d', p_cnt))
text(40,60,sprintf('Mean diameter: %.2f nm', mean(d_nm)))
text(40,50,sprintf('Standard dev diameter: %.2f nm', std(d_nm)))
text(40,40,sprintf('PDI: %.2f', pdi))

saveas(gcf,'Matlabplot.tif');
