# Supplementary material for: Combinatorial entropy behaviour leads to range selective binding in ligand-receptor interactions
Source: Nat Commun. 2020 Sep 24;11:4836. doi: 10.1038/s41467-020-18603-5 (PMC7515919; doi:10.1038/s41467-020-18603-5)
Supplement: Supplementary file 3 — Source Data [file 41467_2020_18603_MOESM3_ESM.zip › DLS_raw_data/PEG-PDPa 0% AP (size data).txt]

Measurement file: 	MS2018-0012.dts
Record no: 	 59
Sample name: 	MS2018-0012X_PostSonicSEC 4


	Intensity		Volume		Number
	Mean (nm)	Width (nm)	Mean (nm)	Width (nm)	Mean (nm)	Width (nm)
Peak  1	 128.0167	 31.12086	 117.9352	 33.09669	 100.5217	 24.29841


Sizes (nm)	Intensities (%)	Volumes (%)	Numbers (%)
 .400000005960464	 0	 0	 0
 .463231682777405	 0	 0	 0
 .536458969116211	 0	 0	 0
 .621261954307556	 0	 0	 0
 .71947056055069	 0	 0	 0
 .833203911781311	 0	 0	 0
 .964916110038757	 0	 0	 0
 1.11744928359985	 0	 0	 0
 1.2940948009491	 0	 0	 0
 1.49866425991058	 0	 0	 0
 1.73557186126709	 0	 0	 0
 2.00992965698242	 0	 0	 0
 2.32765769958496	 0	 0	 0
 2.69561195373535	 0	 0	 0
 3.12173223495483	 0	 0	 0
 3.61521315574646	 0	 0	 0
 4.18670320510864	 0	 0	 0
 4.84853363037109	 0	 0	 0
 5.61498594284058	 0	 0	 0
 6.50259876251221	 0	 0	 0
 7.53052425384521	 0	 0	 0
 8.72094345092773	 0	 0	 0
 10.0995435714722	 0	 0	 0
 11.6960706710815	 0	 0	 0
 13.544976234436	 0	 0	 0
 15.6861553192139	 0	 0	 0
 18.1658096313477	 0	 0	 0
 21.037446975708	 0	 0	 0
 24.3630294799805	 0	 0	 0
 28.2143173217773	 0	 0	 0
 32.6744155883789	 0	 0	 0
 37.8395614624023	 0	 0	 0
 43.8212089538574	 0	 0	 0
 50.7484283447266	 0	 0	 0
 58.7706985473633	 0	 2.13973037898541E-02	 7.84662067890167E-02
 68.0611267089844	 2.55773924291134E-02	 2.85765767097473	 6.80302095413208
 78.8201751708984	 4.93724870681763	 10.7165069580078	 21.0709209442139
 91.2800064086914	 12.7547836303711	 18.5149974822998	 27.4977550506592
 105.70947265625	 19.5083332061768	 20.9552421569824	 21.5965633392334
 122.419944763184	 22.1017913818359	 18.4761028289795	 12.8205804824829
 141.771987915039	 19.6104393005371	 13.6529150009155	 6.30346918106079
 164.183197021484	 13.3878059387207	 8.64601707458496	 2.65238475799561
 190.137130737305	 6.30261659622192	 4.42927837371826	 .926250696182251
 220.193862915039	 1.37140572071075	 1.50522458553314	 .22625932097435
 255.001937866211	 0	 .224661618471146	 2.43295580148697E-02
 295.312438964844	 0	 0	 0
 341.995178222656	 0	 0	 0
 396.057525634766	 0	 0	 0
 458.665954589844	 0	 0	 0
 531.171508789063	 0	 0	 0
 615.138671875	 0	 0	 0
 712.379333496094	 0	 0	 0
 824.99169921875	 0	 0	 0
 955.405700683594	 0	 0	 0
 1106.43542480469	 0	 0	 0
 1281.33984375	 0	 0	 0
 1483.89306640625	 0	 0	 0
 1718.46569824219	 0	 0	 0
 1990.11938476563	 0	 0	 0
 2304.7158203125	 0	 0	 0
 2669.04345703125	 0	 0	 0
 3090.9638671875	 0	 0	 0
 3579.58081054688	 0	 0	 0
 4145.43798828125	 0	 0	 0
 4800.74560546875	 0	 0	 0
 5559.6435546875	 0	 0	 0
 6438.5078125	 0	 0	 0
 7456.3017578125	 0	 0	 0
 8634.98828125	 0	 0	 0
 10000	 0	 0	 0
