# Supplementary material for: Combinatorial entropy behaviour leads to range selective binding in ligand-receptor interactions
Source: Nat Commun. 2020 Sep 24;11:4836. doi: 10.1038/s41467-020-18603-5 (PMC7515919; doi:10.1038/s41467-020-18603-5)
Supplement: Supplementary file 3 — Source Data [file 41467_2020_18603_MOESM3_ESM.zip › DLS_raw_data/PEG-PDPA 0.5% AP(size data).txt]

Measurement file: 	MS2018-0012.dts
Record no: 	 47
Sample name: 	MS2018-0012A_PostSECSonic 4


	Intensity		Volume		Number
	Mean (nm)	Width (nm)	Mean (nm)	Width (nm)	Mean (nm)	Width (nm)
Peak  1	 125.1913	 34.59769	 111.2073	 35.62899	 90.42888	 24.10507


Sizes (nm)	Intensities (%)	Volumes (%)	Numbers (%)
 .400000005960464	 0	 0	 0
 .463231682777405	 0	 0	 0
 .536458969116211	 0	 0	 0
 .621261954307556	 0	 0	 0
 .71947056055069	 0	 0	 0
 .833203911781311	 0	 0	 0
 .964916110038757	 0	 0	 0
 1.11744928359985	 0	 0	 0
 1.2940948009491	 0	 0	 0
 1.49866425991058	 0	 0	 0
 1.73557186126709	 0	 0	 0
 2.00992965698242	 0	 0	 0
 2.32765769958496	 0	 0	 0
 2.69561195373535	 0	 0	 0
 3.12173223495483	 0	 0	 0
 3.61521315574646	 0	 0	 0
 4.18670320510864	 0	 0	 0
 4.84853363037109	 0	 0	 0
 5.61498594284058	 0	 0	 0
 6.50259876251221	 0	 0	 0
 7.53052425384521	 0	 0	 0
 8.72094345092773	 0	 0	 0
 10.0995435714722	 0	 0	 0
 11.6960706710815	 0	 0	 0
 13.544976234436	 0	 0	 0
 15.6861553192139	 0	 0	 0
 18.1658096313477	 0	 0	 0
 21.037446975708	 0	 0	 0
 24.3630294799805	 0	 0	 0
 28.2143173217773	 0	 0	 0
 32.6744155883789	 0	 0	 0
 37.8395614624023	 0	 0	 0
 43.8212089538574	 0	 0	 0
 50.7484283447266	 0	 0	 0
 58.7706985473633	 0	 2.00477910041809	 5.5675220489502
 68.0611267089844	 2.67817449569702	 8.0697135925293	 18.3948230743408
 78.8201751708984	 7.95876121520996	 15.0474071502686	 25.7538452148438
 91.2800064086914	 13.8517761230469	 18.5335063934326	 22.024242401123
 105.70947265625	 18.119665145874	 17.8876972198486	 14.2982034683228
 122.419944763184	 19.2769927978516	 14.6900215148926	 7.78294277191162
 141.771987915039	 17.0296058654785	 10.7138519287109	 3.73460078239441
 164.183197021484	 12.2613191604614	 7.07560634613037	 1.61885142326355
 190.137130737305	 6.67097473144531	 4.0307092666626	 .61994856595993
 220.193862915039	 2.1527304649353	 1.63115179538727	 .179140999913216
 255.001937866211	 0	 .315556734800339	 2.58794240653515E-02
 295.312438964844	 0	 0	 0
 341.995178222656	 0	 0	 0
 396.057525634766	 0	 0	 0
 458.665954589844	 0	 0	 0
 531.171508789063	 0	 0	 0
 615.138671875	 0	 0	 0
 712.379333496094	 0	 0	 0
 824.99169921875	 0	 0	 0
 955.405700683594	 0	 0	 0
 1106.43542480469	 0	 0	 0
 1281.33984375	 0	 0	 0
 1483.89306640625	 0	 0	 0
 1718.46569824219	 0	 0	 0
 1990.11938476563	 0	 0	 0
 2304.7158203125	 0	 0	 0
 2669.04345703125	 0	 0	 0
 3090.9638671875	 0	 0	 0
 3579.58081054688	 0	 0	 0
 4145.43798828125	 0	 0	 0
 4800.74560546875	 0	 0	 0
 5559.6435546875	 0	 0	 0
 6438.5078125	 0	 0	 0
 7456.3017578125	 0	 0	 0
 8634.98828125	 0	 0	 0
 10000	 0	 0	 0
