# Supplementary material for: Combinatorial entropy behaviour leads to range selective binding in ligand-receptor interactions
Source: Nat Commun. 2020 Sep 24;11:4836. doi: 10.1038/s41467-020-18603-5 (PMC7515919; doi:10.1038/s41467-020-18603-5)
Supplement: Supplementary file 3 — Source Data [file 41467_2020_18603_MOESM3_ESM.zip › DLS_raw_data/PEG-PDPA 1% AP(size data).txt]

Measurement file: 	MS2018-0012.dts
Record no: 	 51
Sample name: 	MS2018-0012B_PostSECSonic 4


	Intensity		Volume		Number
	Mean (nm)	Width (nm)	Mean (nm)	Width (nm)	Mean (nm)	Width (nm)
Peak  1	 127.7773	 41.99289	 108.5414	 41.56794	 82.32906	 24.34499


Sizes (nm)	Intensities (%)	Volumes (%)	Numbers (%)
 .400000005960464	 0	 0	 0
 .463231682777405	 0	 0	 0
 .536458969116211	 0	 0	 0
 .621261954307556	 0	 0	 0
 .71947056055069	 0	 0	 0
 .833203911781311	 0	 0	 0
 .964916110038757	 0	 0	 0
 1.11744928359985	 0	 0	 0
 1.2940948009491	 0	 0	 0
 1.49866425991058	 0	 0	 0
 1.73557186126709	 0	 0	 0
 2.00992965698242	 0	 0	 0
 2.32765769958496	 0	 0	 0
 2.69561195373535	 0	 0	 0
 3.12173223495483	 0	 0	 0
 3.61521315574646	 0	 0	 0
 4.18670320510864	 0	 0	 0
 4.84853363037109	 0	 0	 0
 5.61498594284058	 0	 0	 0
 6.50259876251221	 0	 0	 0
 7.53052425384521	 0	 0	 0
 8.72094345092773	 0	 0	 0
 10.0995435714722	 0	 0	 0
 11.6960706710815	 0	 0	 0
 13.544976234436	 0	 0	 0
 15.6861553192139	 0	 0	 0
 18.1658096313477	 0	 0	 0
 21.037446975708	 0	 0	 0
 24.3630294799805	 0	 0	 0
 28.2143173217773	 0	 0	 0
 32.6744155883789	 0	 0	 0
 37.8395614624023	 0	 0	 0
 43.8212089538574	 0	 0	 0
 50.7484283447266	 0	 1.1792619228363	 4.04761219024658
 58.7706985473633	 1.13869690895081	 5.41435146331787	 14.8483171463013
 68.0611267089844	 4.39710998535156	 11.4911336898804	 23.5300750732422
 78.8201751708984	 8.86830520629883	 15.7793006896973	 22.6659965515137
 91.2800064086914	 13.1036205291748	 16.6101360321045	 16.117015838623
 105.70947265625	 15.8703565597534	 14.7973222732544	 9.51944351196289
 122.419944763184	 16.5003757476807	 11.8155040740967	 4.98583984375
 141.771987915039	 14.9665174484253	 8.79429149627686	 2.41554164886475
 164.183197021484	 11.7877140045166	 6.31038522720337	 1.12026703357697
 190.137130737305	 7.83465242385864	 4.26752805709839	 .498317152261734
 220.193862915039	 4.08545780181885	 2.38661074638367	 .190833240747452
 255.001937866211	 1.36420130729675	 .935849785804749	 5.20756877958775E-02
 295.312438964844	 8.29913392663002E-02	 .206966817378998	 8.35655815899372E-03
 341.995178222656	 0	 1.13560035824776E-02	 3.07221460388973E-04
 396.057525634766	 0	 0	 0
 458.665954589844	 0	 0	 0
 531.171508789063	 0	 0	 0
 615.138671875	 0	 0	 0
 712.379333496094	 0	 0	 0
 824.99169921875	 0	 0	 0
 955.405700683594	 0	 0	 0
 1106.43542480469	 0	 0	 0
 1281.33984375	 0	 0	 0
 1483.89306640625	 0	 0	 0
 1718.46569824219	 0	 0	 0
 1990.11938476563	 0	 0	 0
 2304.7158203125	 0	 0	 0
 2669.04345703125	 0	 0	 0
 3090.9638671875	 0	 0	 0
 3579.58081054688	 0	 0	 0
 4145.43798828125	 0	 0	 0
 4800.74560546875	 0	 0	 0
 5559.6435546875	 0	 0	 0
 6438.5078125	 0	 0	 0
 7456.3017578125	 0	 0	 0
 8634.98828125	 0	 0	 0
 10000	 0	 0	 0
