# Supplementary material for: Combinatorial entropy behaviour leads to range selective binding in ligand-receptor interactions
Source: Nat Commun. 2020 Sep 24;11:4836. doi: 10.1038/s41467-020-18603-5 (PMC7515919; doi:10.1038/s41467-020-18603-5)
Supplement: Supplementary file 3 — Source Data [file 41467_2020_18603_MOESM3_ESM.zip › DLS_raw_data/PEG-PDPA 10% AP(size data).txt]

Measurement file: 	MS2018-0012.dts
Record no: 	 63
Sample name: 	MS2018-0012E_PostSonicSEC 4


	Intensity		Volume		Number
	Mean (nm)	Width (nm)	Mean (nm)	Width (nm)	Mean (nm)	Width (nm)
Peak  1	 132.3011	 48.70098	 109.115	 47.18299	 78.60683	 24.51399


Sizes (nm)	Intensities (%)	Volumes (%)	Numbers (%)
 .400000005960464	 0	 0	 0
 .463231682777405	 0	 0	 0
 .536458969116211	 0	 0	 0
 .621261954307556	 0	 0	 0
 .71947056055069	 0	 0	 0
 .833203911781311	 0	 0	 0
 .964916110038757	 0	 0	 0
 1.11744928359985	 0	 0	 0
 1.2940948009491	 0	 0	 0
 1.49866425991058	 0	 0	 0
 1.73557186126709	 0	 0	 0
 2.00992965698242	 0	 0	 0
 2.32765769958496	 0	 0	 0
 2.69561195373535	 0	 0	 0
 3.12173223495483	 0	 0	 0
 3.61521315574646	 0	 0	 0
 4.18670320510864	 0	 0	 0
 4.84853363037109	 0	 0	 0
 5.61498594284058	 0	 0	 0
 6.50259876251221	 0	 0	 0
 7.53052425384521	 0	 0	 0
 8.72094345092773	 0	 0	 0
 10.0995435714722	 0	 0	 0
 11.6960706710815	 0	 0	 0
 13.544976234436	 0	 0	 0
 15.6861553192139	 0	 0	 0
 18.1658096313477	 0	 0	 0
 21.037446975708	 0	 0	 0
 24.3630294799805	 0	 0	 0
 28.2143173217773	 0	 0	 0
 32.6744155883789	 0	 0	 0
 37.8395614624023	 0	 0	 0
 43.8212089538574	 0	 .168250665068626	 .807938277721405
 50.7484283447266	 .110417552292347	 2.16117095947266	 7.25732803344727
 58.7706985473633	 1.80431258678436	 7.18407392501831	 18.7922859191895
 68.0611267089844	 4.96072006225586	 12.5943231582642	 24.2180480957031
 78.8201751708984	 8.72817516326904	 15.3411817550659	 20.2682590484619
 91.2800064086914	 12.1100015640259	 15.1544647216797	 13.3738613128662
 105.70947265625	 14.3147859573364	 13.1336526870728	 7.63224029541016
 122.419944763184	 14.9218397140503	 10.4783992767334	 3.9731125831604
 141.771987915039	 13.9112882614136	 7.99176645278931	 1.96178984642029
 164.183197021484	 11.6036539077759	 6.0635085105896	 .954875290393829
 190.137130737305	 8.54642581939697	 4.50895690917969	 .46276530623436
 220.193862915039	 5.3768196105957	 2.94424676895142	 .203444063663483
 255.001937866211	 2.68182587623596	 1.53812444210052	 7.16105327010155E-02
 295.312438964844	 .869566023349762	 .594985246658325	 1.91901009529829E-02
 341.995178222656	 6.01671002805233E-02	 .133992776274681	 3.11079761013389E-03
 396.057525634766	 0	 8.9018028229475E-03	 1.39671305078082E-04
 458.665954589844	 0	 0	 0
 531.171508789063	 0	 0	 0
 615.138671875	 0	 0	 0
 712.379333496094	 0	 0	 0
 824.99169921875	 0	 0	 0
 955.405700683594	 0	 0	 0
 1106.43542480469	 0	 0	 0
 1281.33984375	 0	 0	 0
 1483.89306640625	 0	 0	 0
 1718.46569824219	 0	 0	 0
 1990.11938476563	 0	 0	 0
 2304.7158203125	 0	 0	 0
 2669.04345703125	 0	 0	 0
 3090.9638671875	 0	 0	 0
 3579.58081054688	 0	 0	 0
 4145.43798828125	 0	 0	 0
 4800.74560546875	 0	 0	 0
 5559.6435546875	 0	 0	 0
 6438.5078125	 0	 0	 0
 7456.3017578125	 0	 0	 0
 8634.98828125	 0	 0	 0
 10000	 0	 0	 0
