# Supplementary material for: Combinatorial entropy behaviour leads to range selective binding in ligand-receptor interactions
Source: Nat Commun. 2020 Sep 24;11:4836. doi: 10.1038/s41467-020-18603-5 (PMC7515919; doi:10.1038/s41467-020-18603-5)
Supplement: Supplementary file 3 — Source Data [file 41467_2020_18603_MOESM3_ESM.zip › DLS_raw_data/PEG-PDPA 2% AP (size data).txt]

Measurement file: 	MS2018-0012.dts
Record no: 	 55
Sample name: 	MS2018-0012C_PostSECSonic 4


	Intensity		Volume		Number
	Mean (nm)	Width (nm)	Mean (nm)	Width (nm)	Mean (nm)	Width (nm)
Peak  1	 127.847	 40.52826	 109.6459	 40.6822	 83.84413	 24.70483


Sizes (nm)	Intensities (%)	Volumes (%)	Numbers (%)
 .400000005960464	 0	 0	 0
 .463231682777405	 0	 0	 0
 .536458969116211	 0	 0	 0
 .621261954307556	 0	 0	 0
 .71947056055069	 0	 0	 0
 .833203911781311	 0	 0	 0
 .964916110038757	 0	 0	 0
 1.11744928359985	 0	 0	 0
 1.2940948009491	 0	 0	 0
 1.49866425991058	 0	 0	 0
 1.73557186126709	 0	 0	 0
 2.00992965698242	 0	 0	 0
 2.32765769958496	 0	 0	 0
 2.69561195373535	 0	 0	 0
 3.12173223495483	 0	 0	 0
 3.61521315574646	 0	 0	 0
 4.18670320510864	 0	 0	 0
 4.84853363037109	 0	 0	 0
 5.61498594284058	 0	 0	 0
 6.50259876251221	 0	 0	 0
 7.53052425384521	 0	 0	 0
 8.72094345092773	 0	 0	 0
 10.0995435714722	 0	 0	 0
 11.6960706710815	 0	 0	 0
 13.544976234436	 0	 0	 0
 15.6861553192139	 0	 0	 0
 18.1658096313477	 0	 0	 0
 21.037446975708	 0	 0	 0
 24.3630294799805	 0	 0	 0
 28.2143173217773	 0	 0	 0
 32.6744155883789	 0	 0	 0
 37.8395614624023	 0	 0	 0
 43.8212089538574	 0	 0	 0
 50.7484283447266	 0	 .933951616287231	 3.37380576133728
 58.7706985473633	 .881053149700165	 4.67557382583618	 13.2778205871582
 68.0611267089844	 3.94697594642639	 10.6604413986206	 22.5906581878662
 78.8201751708984	 8.48031616210938	 15.4251394271851	 23.0807514190674
 91.2800064086914	 13.0154047012329	 16.8243980407715	 17.0670318603516
 105.70947265625	 16.1600761413574	 15.3582754135132	 10.3541269302368
 122.419944763184	 17.0541286468506	 12.4521455764771	 5.51765394210815
 141.771987915039	 15.5444135665894	 9.32116603851318	 2.69447302818298
 164.183197021484	 12.1465921401978	 6.64248895645142	 1.24487733840942
 190.137130737305	 7.85300397872925	 4.38625717163086	 .542895793914795
 220.193862915039	 3.83552670478821	 2.33691883087158	 .199354350566864
 255.001937866211	 1.08250713348389	 .833587467670441	 4.99332845211029E-02
 295.312438964844	 0	 .149655014276505	 6.61818869411945E-03
 341.995178222656	 0	 0	 0
 396.057525634766	 0	 0	 0
 458.665954589844	 0	 0	 0
 531.171508789063	 0	 0	 0
 615.138671875	 0	 0	 0
 712.379333496094	 0	 0	 0
 824.99169921875	 0	 0	 0
 955.405700683594	 0	 0	 0
 1106.43542480469	 0	 0	 0
 1281.33984375	 0	 0	 0
 1483.89306640625	 0	 0	 0
 1718.46569824219	 0	 0	 0
 1990.11938476563	 0	 0	 0
 2304.7158203125	 0	 0	 0
 2669.04345703125	 0	 0	 0
 3090.9638671875	 0	 0	 0
 3579.58081054688	 0	 0	 0
 4145.43798828125	 0	 0	 0
 4800.74560546875	 0	 0	 0
 5559.6435546875	 0	 0	 0
 6438.5078125	 0	 0	 0
 7456.3017578125	 0	 0	 0
 8634.98828125	 0	 0	 0
 10000	 0	 0	 0
