# Supplementary material for: Combinatorial entropy behaviour leads to range selective binding in ligand-receptor interactions
Source: Nat Commun. 2020 Sep 24;11:4836. doi: 10.1038/s41467-020-18603-5 (PMC7515919; doi:10.1038/s41467-020-18603-5)
Supplement: Supplementary file 3 — Source Data [file 41467_2020_18603_MOESM3_ESM.zip › DLS_raw_data/PEG-PDPA 5% AP(size data).txt]

Measurement file: 	MS2018-0012.dts
Record no: 	 67
Sample name: 	MS2018-0012D_PostSonicSEC 4


	Intensity		Volume		Number
	Mean (nm)	Width (nm)	Mean (nm)	Width (nm)	Mean (nm)	Width (nm)
Peak  1	 129.8977	 40.23373	 113.3253	 40.71535	 88.25421	 25.18878


Sizes (nm)	Intensities (%)	Volumes (%)	Numbers (%)
 .400000005960464	 0	 0	 0
 .463231682777405	 0	 0	 0
 .536458969116211	 0	 0	 0
 .621261954307556	 0	 0	 0
 .71947056055069	 0	 0	 0
 .833203911781311	 0	 0	 0
 .964916110038757	 0	 0	 0
 1.11744928359985	 0	 0	 0
 1.2940948009491	 0	 0	 0
 1.49866425991058	 0	 0	 0
 1.73557186126709	 0	 0	 0
 2.00992965698242	 0	 0	 0
 2.32765769958496	 0	 0	 0
 2.69561195373535	 0	 0	 0
 3.12173223495483	 0	 0	 0
 3.61521315574646	 0	 0	 0
 4.18670320510864	 0	 0	 0
 4.84853363037109	 0	 0	 0
 5.61498594284058	 0	 0	 0
 6.50259876251221	 0	 0	 0
 7.53052425384521	 0	 0	 0
 8.72094345092773	 0	 0	 0
 10.0995435714722	 0	 0	 0
 11.6960706710815	 0	 0	 0
 13.544976234436	 0	 0	 0
 15.6861553192139	 0	 0	 0
 18.1658096313477	 0	 0	 0
 21.037446975708	 0	 0	 0
 24.3630294799805	 0	 0	 0
 28.2143173217773	 0	 0	 0
 32.6744155883789	 0	 0	 0
 37.8395614624023	 0	 0	 0
 43.8212089538574	 0	 0	 0
 50.7484283447266	 0	 .254853188991547	 1.05661189556122
 58.7706985473633	 .227899685502052	 2.81053900718689	 8.25502395629883
 68.0611267089844	 3.0660502910614	 8.87592887878418	 20.2483062744141
 78.8201751708984	 7.85935831069946	 14.921594619751	 25.0282516479492
 91.2800064086914	 12.8619661331177	 17.3860759735107	 20.0429782867432
 105.70947265625	 16.4115028381348	 16.3655776977539	 12.6085767745972
 122.419944763184	 17.5184879302979	 13.4565515518188	 6.83123302459717
 141.771987915039	 16.038387298584	 10.1356229782104	 3.36007070541382
 164.183197021484	 12.5676469802856	 7.25103330612183	 1.55836510658264
 190.137130737305	 8.17676544189453	 4.81743717193604	 .683123111724854
 220.193862915039	 4.06612348556519	 2.59969830513	 .253580212593079
 255.001937866211	 1.20580983161926	 .949228763580322	 6.49532899260521E-02
 295.312438964844	 0	 .175858527421951	 8.92567448318005E-03
 341.995178222656	 0	 0	 0
 396.057525634766	 0	 0	 0
 458.665954589844	 0	 0	 0
 531.171508789063	 0	 0	 0
 615.138671875	 0	 0	 0
 712.379333496094	 0	 0	 0
 824.99169921875	 0	 0	 0
 955.405700683594	 0	 0	 0
 1106.43542480469	 0	 0	 0
 1281.33984375	 0	 0	 0
 1483.89306640625	 0	 0	 0
 1718.46569824219	 0	 0	 0
 1990.11938476563	 0	 0	 0
 2304.7158203125	 0	 0	 0
 2669.04345703125	 0	 0	 0
 3090.9638671875	 0	 0	 0
 3579.58081054688	 0	 0	 0
 4145.43798828125	 0	 0	 0
 4800.74560546875	 0	 0	 0
 5559.6435546875	 0	 0	 0
 6438.5078125	 0	 0	 0
 7456.3017578125	 0	 0	 0
 8634.98828125	 0	 0	 0
 10000	 0	 0	 0
