# Supplementary material for: Combinatorial entropy behaviour leads to range selective binding in ligand-receptor interactions
Source: Nat Commun. 2020 Sep 24;11:4836. doi: 10.1038/s41467-020-18603-5 (PMC7515919; doi:10.1038/s41467-020-18603-5)
Supplement: Supplementary file 3 — Source Data [file 41467_2020_18603_MOESM3_ESM.zip › PythonCode/binding.py]

import numpy as np
import math
from factorialApproximations import *

pi = np.pi

def pL( l1, NI1, chi1 ):
    #This is because numerically it does not give 0, which is however the correct limit for l1 -> 0
    if ( l1 == 0 or NI1 == 0 ):
        result = 1.0
    else:
        result = ((l1-NI1)*chi1-1+(4*l1*chi1+(1 + (NI1-l1)*chi1)**2)**0.5)/(2.0*chi1*l1)
    
    return result

def pR( l1, NI1, chi1 ):
    #This is because numerically it does not give 0, which is however the correct limit for NI1 -> 0
    if ( l1 == 0 or NI1 == 0 ):
        result = 1.0
    else:
        result = ((NI1-l1)*chi1-1+(4*NI1*chi1+(1 + (l1-NI1)*chi1)**2)**0.5)/(2.0*chi1*NI1)
    
    return result

def FB( l1, pL1, NI1, pR1 ):
    #print( "l1, pL1, NI1, pR1", l1, pL1, NI1, pR1 )
    #Exclude the cases where you know your formula is a bit sucking, but in this case the 
    #analytic solution is available anyway!
    return  l1 * ( np.log( pL1 ) + 0.5 * ( 1.0 - pL1 ) ) + NI1 * ( np.log( pR1 ) + 0.5 * ( 1.0 - pR1 ) )  

def setBrushProperties( var ):
  var[ 'h1' ] = brushHeigth( var )
  #print( "Brush height (nm)", var[ 'h1' ] )
  try: 
    choice = var[ 'LigData' ]['set']
  except: 
    var[ 'ligLength' ] = var[ 'h1' ] * var[ 'deltaP' ]
    var[ 'RG' ] = var[ 'ligLength' ] / 2.0  #We use for ligLength the most probable distance, 2RG for Gaussian chains
    var[ 'repParameterReceptor' ] = fRepulsiveBrushSingle( r = var[ 'ligLength' ], var = var )
    choice = False
  if choice:
    var[ 'ligLength' ] = var[ 'LigData' ]['length'] 
    var[ 'RG' ] = var[ 'ligLength' ] / 2.0  #We use for ligLength the most probable distance, 2RG for Gaussian chains
    if var[ 'h1' ] > var[ 'ligLength' ]:
      var[ 'repParameterReceptor' ] = fRepulsiveBrushSingle( r = var[ 'ligLength' ], var = var )
    else:
      var[ 'repParameterReceptor' ] = 0.0
      print( 'No repulsion because ligand is longer than brush' )
  try:
    var[ 'repParameterLigand' ]
  except KeyError: 
    print( "Repulsion from ligands is missing but expected (or write 0)" )
    raise KeyError
  return 

def brushHeigth( var ):
  #Calculate the brush heigth
  N1 = var[ "N1" ]
  R1 = var[ "R1" ]
  monoSize = var[ "monoSize" ]
  try:
    s01 = var[ "chainArea" ]
    if var[ 'a21' ] != None:
      print( "Conflicting, you cannot have a21 and chainArea" )
      raise ValueError
  except:
    s01 = np.pi * ( var[ "a21" ] * monoSize )**2

  vMono = monoSize**3
  h01= N1 * ( ( vMono * monoSize**2 ) / ( 3. * s01 ) )**( 1.0 / 3.0 ) # brush heigth for flat brushes
  # %curvature paramter alpha in the paper
  if  h01 / R1 <= ( 3.**0.5 - 1. ):#;
      b1 = ( h01 / R1 + 1. )**2#;
  else:
      b1 = 3.
  h1 = R1 * ( ( 1. + h01 * ( b1 + 2. ) / ( 3. * R1 ) )**( 3. / ( b1 + 2 ) ) - 1. ) #brush heigth
    
  return h1

def fRepulsiveBrushSingle( r = None, var = None ): 
  #Calculate the repulsive energy due to receptor penetration in the brush
  try:
    h1 = var[ 'h1' ]
  except:
    h1 = brushHeigth( var )
    var[ 'h1' ] = h1

  if r == None:
    r = var[ 'ligLength' ]
    print( "Brush calculated at penetration = ligand length" )

  N1 = var[ "N1" ]
  R1 = var[ "R1" ]
  monoSize = var[ "monoSize" ]
  try:
    s01 = var[ "chainArea" ]
    if var[ 'a21' ] != None:
      print( "Conflicting, you cannot have a21 and chainArea" )
      raise ValueError
  except:
    s01 = np.pi * ( var[ "a21" ] * monoSize )**2

  VP1 = var[ "VP1" ]
  vMono = monoSize**3
  h01= N1 * ( ( vMono * monoSize**2 ) / ( 3. * s01 ) )**( 1.0 / 3.0 )#;% brush heigth for flat brushes
  # %curvature paramter alpha in the paper
  if  h01/R1 <= ( 3**0.5 - 1.0 ):#;
      b1 = ( h01 / R1 + 1. )**2#;
  else:
      b1 = 3.

  dd = r / h1

  U1 = ( VP1 * ( ( s01 * ( 1. + ( dd * h1 ) / R1 )**( b1 - 1. ) )**( - 3. / 2. )) * ( 1. - dd**2 )**( 9. / 4. ) ) 

  return U1
 
def activeLigands( var ):
  h1 = brushHeigth( var )
  x = var[ "deltaP" ] * h1 / 2.0
  R1 = var[ 'R1' ]
  activeArea = 2 * np.pi * R1 * x
  l1 = var[ 'rhoGraftLigands' ] * activeArea
  
  return l1 

def activeReceptors( var ):
  h1 = brushHeigth( var )
  Rg = var[ "deltaP" ] * h1 / 2.0
  R1 = var[ 'R1' ]
  activeArea = np.pi * ( R1**2 - ( R1 - Rg )**2 ) 
  l1 = var[ 'rhoGraftReceptors' ] * activeArea
  
  return l1 

def WRONGactiveLigands( var ):
  h1 = brushHeigth( var )
  x = var[ "deltaP" ] * h1
  R1 = var[ 'R1' ]
  activeArea = 4 * R1**2 * np.arccos( 1.0 - x / R1 )
  l1 = var[ 'rhoGraftLigands' ] * activeArea
  #print( "Number of Active ligands", l1 )
  
  return l1 

def attractivePotential( nRec = 0, nLig = 0, var = None ):
    #Calculate the attractive part of the interaction potential at distance r between a NP with nL ligands and
    #a site with nL receptors.
    #We assume that all ligands can bind all receptors with same approx energy, as long as they are closer than the ligand max length
    #l1 = nLig
    #NI1 = nRec
    chi1 = var[ 'chi1' ]
    #if l1 == 1:
    #  FB1 = -np.log( 1.0 + NI1 * chi1 )
    #elif NI1 == 1:
    #  FB1 = -np.log( 1.0 + l1 * chi1 )
    #else: 
    pL1 = pL( nLig, nRec, chi1 )
    pR1 = pR( nLig, nRec, chi1 )
    FB1 = FB( nLig, pL1, nRec, pR1 )

    return FB1

def attractivePotential2( nRec, nLig, var = None ):
    #Calculate the attractive part of the interaction potential at distance r between a NP with nL ligands and
    #a site with nL receptors.
    #In this case, unlike for attractivePotential2 we assume the so-called "indifferent binding" scenario when only a single
    #ligand can be bound to a receptor at any one time.
    #We assume that all ligands can bind all receptors with same approx energy, as long as they are closer than the ligand max length
    #Furthermore, we assume only the receptors in the brush can actually be bound

    chi1 = var[ 'chi1' ]

    #print( "nRec, nLig", nRec, nLig )
    FB1 = -np.log( 1.0 + nRec * nLig * chi1 )
    #print( "FB", FB1 )

    return FB1

def boundPartition( nRec, nLig, var, debug = False ):
    try:
      scenario = var[ 'scenario' ]
    except:
      pass
    
    if scenario == 1: #In this case, use "all bind all" scenario for describing binding
      fAtt = attractivePotential( nRec, nLig, var = var )
    
    elif scenario == 0: #In this case, use the "indifferent binding" scenario for describing binding
      fAtt = attractivePotential2( nRec, nLig, var )
      #print( "INDIFFERENT, NREC, NLIG, FATT:", nRec, nLig, fAtt )

    try:
      fRepLigands =  var[ 'repParameterLigand' ] * nLig
    except KeyError: 
      print( "Missing repulsion from ligands parameter!" )
      raise ValueError

    try:
      fRepReceptors =  var[ 'repParameterReceptor' ] * nRec
    except: 
      print( "Some missing info on brush repulsion" )
      raise ValueError

    #print( "fRep,fAtt", fRepReceptors, fAtt ) 
    fTot = fAtt + fRepLigands + fRepReceptors
    
    siteArea = np.pi * ( var[ "R1" ] + var[ 'h1' ] )**2
    RG = var[ 'RG' ]

    try:
      qBound = np.exp( -fTot ) * RG * siteArea
    except FloatingPointError:
      qBound = np.inf
    except RuntimeWarning:
      print( 'Use infinite q' )
      qBound = np.inf
    
    return qBound

def Poisson( i, ave, precise = False ):
    np.seterr( over = 'raise' )
    switch = False
    if i < 150:
        try:
          a = math.gamma( i + 1 )
        except: 
          switch = True 
        try:
          b = ave**i
        except: 
          switch = True
        if not switch: 
          result = ( np.exp( -ave ) / math.gamma( i + 1 ) ) * ave**( i )
    if i >= 150 or switch:
        logRes = -ave -logFactorialRamanujan( i ) + i * np.log( ave )
        try:
          result = np.exp( logRes )
        except: 
          print( 'There is a problem' )
          raise ValueError
    
    np.seterr( all = 'warn' )
    
    return result

def Gauss( i, ave, sigma ):
    result = 1.0 / ( np.sqrt( 2 * np.pi ) * sigma ) * np.exp( -( i - ave )**2 / ( 2. * sigma**2 ) ) 
    
    return result

def flatTheta( nRec = 0, nLig = 0, var = None  ):
  conc = var[ 'conc' ] 
  q1 = boundPartition( nRec = nRec, nLig = nLig, var = var )
  if q1 == np.inf:
    teta = 1.0
  else:
    teta = ( conc * q1 ) / ( 1.0 + conc * q1 )

  return teta

def poissonThetaR( nRecAve, nLig, var, precision = 8 ):
  conc = var[ 'conc' ] 
  j = 0
  qtot = 0.0
  thetaAverage = 0.0 
  myMax = nRecAve + precision * np.sqrt( nRecAve ) 

  while ( j < myMax ):
      prob = Poisson( j, nRecAve )
      #print( "j, average, prob", j, nRecAve, prob )
      q1 = boundPartition( nRec = j, nLig = nLig, var = var )
      #print( "partition function", q1 )
      if q1 == np.inf:
        #print( "current partition value infinite", q1 )
        teta = 1.0
      else:
        try:
          teta = ( conc * q1 ) / ( 1.0 + conc * q1 )
        except FloatingPointError:
          print( "Rounding to zero" )
          teta = 0.0
      #print( "current theta", teta )
      try:
        newDelta = prob * teta
      except FloatingPointError:
        newDelta = 0.0

      thetaAverage += float( newDelta )
      #print( "weighted growing average", thetaAverage, j )
      j += 1

  #print( "FINAL CALCULATED", thetaAverage )

  return thetaAverage

def poissonThetaL( nRec, nLigAve, var, precision = 8 ):
  conc = var[ 'conc' ] 
  j = 0
  qtot = 0.0
  thetaAverage = 0.0 
  myMax = nLigAve + precision * np.sqrt( nLigAve ) 

  while ( j < myMax ):
      prob = Poisson( j, nLigAve )
      #print( "j, average, prob", j, nLigAve, prob )
      q1 = boundPartition( nRec = nRec, nLig = j, var = var )
      if q1 == np.inf:
        teta = 1.0
      else:
        try:
          teta = ( conc * q1 ) / ( 1.0 + conc * q1 )
        except FloatingPointError:
          teta = 0.0
      #print( "HEREcurrent partition value", q1 )
      #print( "HEREcurrent theta", teta )
      try:
        newDelta = prob * teta
      except FloatingPointError:
        newDelta = 0.0
      thetaAverage += float( newDelta )
      #print( "weighted growing average", thetaAverage )
      j += 1

  return thetaAverage

def doublePoissonTheta( nRecAve, nLigAve, var, precision = 8 ):
  conc = var[ 'conc' ] 
  qtot = 0.0
  thetaAverage = 0.0 
  myMaxR = nRecAve + precision * np.sqrt( nRecAve ) 
  myMaxL = nLigAve + precision * np.sqrt( nLigAve ) 

  nR = 0
  while ( nR < myMaxR ):
      probR = Poisson( nR, nRecAve )
      nL = 0
      while ( nL < myMaxL ):
        probL = Poisson( nL, nLigAve )
        #print( "nR, nRAve, nL, nLAve, prob", nR, nRecAve, nL, nLigAve, probR * probL )
        q1 = boundPartition( nRec = nR, nLig = nL,  var = var )
        if q1 == np.inf:
          teta = 1.0
        else:
          try:
            teta = ( conc * q1 ) / ( 1.0 + conc * q1 )
          except FloatingPointError:
            teta = 0.0
        #print( "current partition value", q1 )
        #print( "current theta", teta )
        try:
          newDelta = probR * probL * teta
        except FloatingPointError:
          newDelta = 0.0
        thetaAverage += float( newDelta )
        #print( "weighted growing average", thetaAverage )
        nL += 1
      nR += 1

  return thetaAverage

def gaussianThetaNr( nRecAve, nLig, var, approximatePoisson = False ):
  conc = var[ 'conc' ] 
  q1 = 0.0
  if not approximatePoisson:
    sigma = var[ 'sigma' ]
  else:
    sigma = np.sqrt( nRecAve )
  maxRec = nRecAve + ( 6 * sigma )
  gaussProb = 0.0
  thetaAverage = 0.0
  j = max( 0, nRecAve - ( 6.0 * sigma ) )
  dj = maxRec / ( 20.0 * sigma )
  #print( "j", j, "ave", nRecAve, "sigma", sigma, "maxRec", maxRec )
  while ( j < maxRec ):
      prob = Gauss( j, nRecAve, sigma )
      q1 = boundPartition( nRec = j, nLig = nLig,  var = var )
      teta = ( conc * q1 ) / ( 1.0 + conc * q1 )
      newDelta = prob * dj * teta
      thetaAverage += float( newDelta )
      j += dj
  
  return thetaAverage
