# Supplementary material for: Combinatorial entropy behaviour leads to range selective binding in ligand-receptor interactions
Source: Nat Commun. 2020 Sep 24;11:4836. doi: 10.1038/s41467-020-18603-5 (PMC7515919; doi:10.1038/s41467-020-18603-5)
Supplement: Supplementary file 3 — Source Data [file 41467_2020_18603_MOESM3_ESM.zip › PythonCode/factorialApproximations.py]

import numpy as np 
import math

f = np.array( [83.24, 16.01, 7.02, 4.10, 2.78, 2.06, 1.63] ) 
Cmatrix = np.array( [ [0.5,  0,    0,     0,     0,      0,     0],
          [-1,   2,    0,     0,     0,      0,     0],
          [ 1,  -8,    8,     0,     0,      0,     0],
          [-1,  18,  -48,    32,     0,      0,     0], 
          [ 1, -32,  160,  -256,   128,      0,     0],
          [-1,  50, -400,  1120, -1280,    512,     0],
          [ 1, -72,  840, -3584,  6912,  -6144,  2048]
          ] )
pk = Cmatrix.dot( f )

def logFactorialStirling( x ):
   return  x * np.log( x )  -  x + 0.5 * np.log( 2 * np.pi * x )

def logFactorialExact( x ):
   #Calculate the logarithm of the factorial using the gamma function. 
   return np.log( math.gamma( x + 1 ) )

def logFactorialRamanujan( n ):
   # Calculate the logarithm of the factorial using Ramanujan's approximation
   # n! ~ sqrt( pi ) ( n / e )^n ( 8 n^3 + 4 n^2 + n + 1 / 30 )^( 1 / 6 ) WOW
   a = 0.5 * np.log( np.pi )
   b = n * ( np.log( n ) - 1 )
   c = 1.0 / 6.0 * np.log( 8 * n**3 + 4 * n**2 + n + 1.0 / 30.0 )
   res = a + b + c
   return res


def logNormal( x, mean = 1.0, sigma2 = 1.0 ):
  return 1.0 / ( np.sqrt( 2 * np.pi * sigma2 ) * x ) * np.exp( - ( np.log( x ) - mean )**2 / ( 2.0 * sigma2 ) ) 
    
def __testFactorial__():
    """Test the log factorial"""

    print( " x = 150" )
    print( "EXACT: {0}".format( logFactorialExact( 150 ) ) )
    print( "STIRLING: {0}".format( logFactorialStirling( 150 ) ) )
    print( "RAMANUJAN: {0}".format( logFactorialRamanujan( 150 ) ) )

if __name__ == "__main__":
    print( "Testing log factorial" )
    __testFactorial__()
