# Supplementary material for: Combinatorial entropy behaviour leads to range selective binding in ligand-receptor interactions
Source: Nat Commun. 2020 Sep 24;11:4836. doi: 10.1038/s41467-020-18603-5 (PMC7515919; doi:10.1038/s41467-020-18603-5)
Supplement: Supplementary file 3 — Source Data [file 41467_2020_18603_MOESM3_ESM.zip › PythonCode/fit_with_poly.py]

#This is for the geometry "NP with brush onto surface. An even easier thing to consider ( because you can "forget" about curvature effects )
#and equivalent (but be careful in the definition of r / d that change in this case!) is the case where the surface with the 
#Receptors has the brush whereas the NP ( virus? protein...) do not! Ok...it's actually a bit different but still it works if the ligands ARE
#the brush, in which case is a ( very nice ) game of combinatorics. 
import numpy as np
import math
from binding import *
from weightedDiff import *
from utilities_poly import *

nm = 1.0
L = ( nm * 10**8 )**3
pi = np.pi
CP = 1e-9; #concentration in Moles/l
NA = 6.03E+23 #Avogadro number
M = NA / L
nM = M * 10**( -9 )
conc = 1.206 * 10**11 / L #concentration in number of particles / nm^3
nExpPoints = 4 

sysVar = { 
"R1" : 50 * nm, 
"N1" : 110, 
"VP1" : 188.4 * nm**3, 
"monoSize" : 0.35 * nm,
"deltaP" : 0.375, #Actually refer this to interference parameter delta in paper 
"a21" : None, #Must be None if chainArea is set. Otherwise you have chainArea = s01 = pi * ( a21 * monoSize )**2
"chainArea" : 18.5 * nm**2, #This is retro-calculated because Giuseppe says that hbrush is ~8nm...
'conc': conc, 
'scenario' : 1, 
'repParameterLigand': 0.4, #Repulsive energy per ligand in kbT
'rhoGraftLigands' : 0.02
}

setBrushProperties( sysVar )

#Data related to bond and binding
Kdiss = 313 * nM
Kbind = Kdiss**( -1 )
vBond = sysVar[ 'monoSize' ]**3
chi1 = Kbind / vBond

sysVar[ "chi1" ] = chi1 
converged = False 
nMaxStep = 10**6

rhoGraftLigands = sysVar[ 'rhoGraftLigands' ] 
rhoRecOnSite = 10**(-4) 
newRhoRecOnSite = rhoRecOnSite 
yPoisson = np.zeros( ( nExpPoints ) )

expData = np.array( [ 
[0, 0.072218259, 0.072218259, 53.2 / 2.0, 21.88 / 2.0 ], 
#[0.5, 0.336158911, 10.0**(6)], #There is no extra data so in principle std = Infinity 
[1, 0.848785569, 0.151214431, 22.97 / 2.0, 11.61 / 2.0 ], 
#[2, 0.665588549, 0.334411451], 
[5, 0.4632753, 0.180058402, 38.53 / 2.0, 20.17 / 2.0 ], 
[10, 0.095003683, 0.095003683, 40.86 / 2.0, 17.13 / 2.0 ], 
] )

expData[ :,1 ] = expData[ :, 1 ] / max( expData[ :, 1 ] ) 
expData[ :,2 ] = expData[ :, 2 ] / max( expData[ :, 1 ] ) 

#Now change from "error to weight by taking the inverse"
expData[ :, 2 ] = 1.0 / expData[ :, 2 ]

#Generate initial configuration of parameters values 
oldDiff = 100.0
print("Initial error is:"), oldDiff 

nSample = 100 
nAccept = 0
nStepCycle = 0
tempAnneal = 1.0
deltaRho = 10**(-5) / nm**2
deltaRep = 0.01
nStep = 0
minimumValues = [ 0, 0, 0, 10**10 ]

#densities = [ 0.0, 0.5, 1.0, 2.0, 5.0, 10.0 ]
densities = [ 0.0, 1.0, 5.0, 10.0 ]

#First calculate constant repulsion parameter due to receptor / coating interaction
sysVar[ 'repParameterReceptor' ] = fRepulsiveBrushSingle( var = sysVar ) 

newVar = sysVar.copy()

while ( ( not converged ) and ( nStep < nMaxStep ) ):

  choice = np.random.randint( 2 )

  if choice == 0:
    rhoGraftLigands = sysVar[ 'rhoGraftLigands' ] + ( 0.5 - np.random.rand() ) * deltaRho
    if ( rhoGraftLigands < 0.0 ):
      rhoGraftLigands = 0.0 
  elif choice == 1:
    newRhoRecOnSite = rhoRecOnSite + deltaRho * ( 0.5 - np.random.rand() )
    if newRhoRecOnSite < 0: 
      newRhoRecOnSite = 0.0 
  else:
    newVar[ 'repParameterLigand' ] = sysVar[ 'repParameterLigand' ] + deltaRep * ( 0.5 - np.random.rand() )
    if newVar[ 'repParameterLigand' ] <= 0.0:
      newVar[ 'repParameterLigand' ] = deltaRep

  # Generate new fitting data
  yPoisson = computeValues( densities, rhoGraftLigands, newRhoRecOnSite, expData, newVar )

  # Normalise and compare to experiments
  # We first try a stupid steepest descent
  yPoissonCompare = yPoisson / max( yPoisson )
  newDiff = weightedDiff( yPoissonCompare, expData ) 
 
  update = False

  if newDiff < oldDiff:
    update = True
  
  else:
    delta = ( newDiff - oldDiff ) / tempAnneal
    if np.random.rand() < np.exp( -delta ):
      update = True

  if update:
    nAccept += 1
    if choice == 0:
      sysVar[ 'rhoGraftLigands' ] = rhoGraftLigands
    elif choice == 1:
      rhoRecOnSite = newRhoRecOnSite
    elif choice == 2:
      sysVar[ 'repParameterLigand' ] = newVar[ 'repParameterLigand' ]
 
    oldDiff = newDiff
    if newDiff < minimumValues[ 3 ]:
      minimumValues = [  rhoGraftLigands, newRhoRecOnSite, newVar[ 'repParameterLigand' ], oldDiff ]

  #print( 'rhoGraftLigands in old2', sysVar[ 'rhoGraftLigands' ] ) 
  nStep += 1
  nStepCycle += 1

  if oldDiff < 10**(-5):
    converged = True
    print( "FINAL Parameters")
    print( "Values for rhoGraftLigands, newNRecOnSite, newVar[ 'repParameterLigand' ] :", minimumValues )
    print( "Fitted data (rho given in RELATIVE value)" )
    newVar[ 'repParameterLigand' ] = minimumValues[ 2 ]
    nRecAve = minimumValues[ 1 ]
    for i in range( nExpPoints ):
      newVar[ 'rhoGraftLigands' ] = densities[ i ] * minimumValues[ 0 ]
    yPoisson = computeValues( densities, rhoGraftLigands, newRhoRecOnSite, expData, newVar )
    
    for i in range( nExpPoints ):
      print( densities[ i ], yPoisson[ i ] / max( yPoisson ) )

  if nStep % nSample == 0:
    print( "Parameters:  rhoGraftLigands ( # / nm**2 ) {0}  rhoReceptorsAverage (#/nm^2) {1} Repulsive {2}".format( sysVar[ 'rhoGraftLigands' ], rhoRecOnSite, sysVar[ 'repParameterLigand' ] ) )
    print( "MINIMUM UNTIL NOW:    ", minimumValues[ 3 ] )
    print( "minimumValues for rhoGraftLigands, newNRecOnSite, newVar[ 'repParameterLigand' ] :", minimumValues )
    newVar[ 'repParameterLigand' ] = minimumValues[ 2 ]
    nRecAve = minimumValues[ 1 ]
    for i in range( nExpPoints ):
      newVar[ 'rhoGraftLigands' ] = densities[ i ] * minimumValues[ 0 ]
    yPoisson = computeValues( densities, rhoGraftLigands, newRhoRecOnSite, expData, newVar )
    yPoissonCompare = yPoisson / max( yPoisson )

    for i in range( nExpPoints ):
      print( densities[ i ] * minimumValues[ 0 ], yPoissonCompare[ i ], expData[ i, 1 ], "abs diff", expData[ i, 1 ] - yPoissonCompare[ i ] )
    sysVar[ 'rhoGraftLigands' ] = minimumValues[ 0 ]
    nRecOnSite = minimumValues[ 1 ] 
    sysVar[ 'repParameterLigand' ] = minimumValues[ 2 ]
    oldDiff =  minimumValues[ 3 ]
    tempAnneal *= 0.95 
    print( "minimum Diff Achieved in Run", oldDiff, "temperature", tempAnneal )
    print( "Parameters for minimum:" )
    print( "rhoGraft", minimumValues[ 0 ] )      
    print( "NRecOnSite", minimumValues[ 1 ] )      
    print( "repParameterLigand", minimumValues[ 2 ] )      
    print( "error", minimumValues[ 3 ] )      
    print( "Acceptance", np.float( nAccept ) / nStepCycle )
    nStepCycle = 0
    nAccept = 0 
