# Supplementary material for: Combinatorial entropy behaviour leads to range selective binding in ligand-receptor interactions
Source: Nat Commun. 2020 Sep 24;11:4836. doi: 10.1038/s41467-020-18603-5 (PMC7515919; doi:10.1038/s41467-020-18603-5)
Supplement: Supplementary file 3 — Source Data [file 41467_2020_18603_MOESM3_ESM.zip › PythonCode/generateTheoryGraph.py]

import numpy as np
import math
from matplotlib import pylab as plt
from binding import *
from utilities_poly import *

nm = 1.0
L = ( nm * 10**8 )**3
pi = np.pi
CP = 1e-9; #concentration in Moles/l
NA = 6.03E+23 #Avogadro number
M = NA / L
nM = M * 10**( -9 )
conc = 1.206 * 10**11 / L #concentration in number of particles / nm^3
nExpPoints = 6

sysVar = { 
"N1" : 110, 
"VP1" : 188.4 * nm**3, 
"monoSize" : 0.35 * nm,
"deltaP" : 0.375, #Actually refer this to interference parameter delta in paper 
"a21" : None, #Must be None if chainArea is set. Otherwise you have chainArea = s01 = pi * ( a21 * monoSize )**2
"chainArea" : 18.5 * nm**2, #This is retro-calculated because Giuseppe says that hbrush is ~8nm...
'conc': conc, 
'scenario' : 1, 
'sigma': 1, #Repulsive energy per ligand in kbT
}

#Experimental data
expData = np.array( [
[0, 0.072218259, 0.072218259, 53.2 / 2.0, 21.88 / 2.0 ],
[0.5, 0.336158911, np.inf, 20.0 / 2.0, 9.36 / 2.0 ], #There is no extra data so in principle std = Infinity 
[1, 0.848785569, 0.151214431, 22.97 / 2.0, 11.61 / 2.0 ],
#[2, 0.665588549, 0.334411451, 30.0 / 2.0, 15.0 / 2.0 ],
[5, 0.4632753, 0.180058402, 38.53 / 2.0, 20.17 / 2.0 ],
[10, 0.095003683, 0.095003683, 40.86 / 2.0, 17.13 / 2.0 ],
] )

#Data related to bond and binding
Kdiss = 313 * nM
Kbind = Kdiss**( -1 )
vBond = sysVar[ 'monoSize' ]**3
chi1 = Kbind / vBond
sysVar[ "chi1" ] = chi1 

#Parameters coming from the fitting
rhoRecOnSite = 1.5 * 10**( -4 ) 
rhoGraftLigands =0.02
sysVar[ 'repParameterLigand' ] = .4

#EXACT VALUES 
#('rhoGraft', 0.01995042739545717)
#('NRecOnSite', 0.0001478899794490151)
#('repParameterLigand', 0.4) 
#('error', 0.0052267124904331061)

#Generate initial configuration of parameters values
totPoints = len( expData )
densities = expData[ :, 0 ]
precision = 8 

yPoisson = computeValues( densities, rhoGraftLigands, rhoRecOnSite, expData, sysVar )

with open( "theoreticalPointsFromFit", 'w+' ) as myFile:
  myFile.write( "#Points generated from fitting of experimental data \n" ) 
  myFile.write( "#Relative density, adsorption probability \n" ) 
  for i in range( totPoints ):
    sysVar[ 'rhoGraftLigands' ] = rhoGraftLigands * densities[ i ]
    myFile.write( "{0:.12f} {1:.12f} \n".format( 
    densities[ i ], 
    yPoisson[ i ] 
    ) 
    )
