# Supplementary material for: Combinatorial entropy behaviour leads to range selective binding in ligand-receptor interactions
Source: Nat Commun. 2020 Sep 24;11:4836. doi: 10.1038/s41467-020-18603-5 (PMC7515919; doi:10.1038/s41467-020-18603-5)
Supplement: Supplementary file 3 — Source Data [file 41467_2020_18603_MOESM3_ESM.zip › PythonCode/README]

The following files are contained:

utilities_poly.py  : Some functions to help calculate the effect of polydispersity
fit_with_poly.py : Program that implements MC annealing to find the optimal fitting parameters using deviation from experimental data
generateTheoryGraph.py: Program that uses the best fit to plot the final theoretical data points
simulatePolydispersity.py: Program to simulate the effect of polydispersity in a sample
script_simu_dens.py : Script that uses the functions in library.py to generate adsorption curve for different values of parameters
binding.py: series of function to calculate multivalent binding energies, partition functions, probabilities and so on
factorialApproximations.py: Numerical approximation to factorials of large numbers
