# Supplementary material for: Combinatorial entropy behaviour leads to range selective binding in ligand-receptor interactions
Source: Nat Commun. 2020 Sep 24;11:4836. doi: 10.1038/s41467-020-18603-5 (PMC7515919; doi:10.1038/s41467-020-18603-5)
Supplement: Supplementary file 3 — Source Data [file 41467_2020_18603_MOESM3_ESM.zip › PythonCode/script_simu_dens.py]

import numpy as np
import math

from binding import *

nRecOnSite = np.logspace( -2, 2, num = 100 )
# R1 is radius of NP
# N1 is the polymerisation degree (number of segments) in the polymer
# VP1 is the volume of the receptor 
# a21 = multiplier for calculating the interchain distance, measured as a21*monoSize
nm = 1.0
pi = np.pi
CP = 1e-9; #concentration in Moles/l
NA = 6.03E+23 #Avogadro number
conc = CP * NA * 10**( -24 ); #concentration in number of particles / nm^3
sigma1 = 1

sysVar = { "R1" : 50 * nm, "N1" : 100, "VP1" : 110.0 * nm**3, "monoSize" : 0.35 * nm, "a21" : 2, "nLigands" : 3, 'sigma' : sigma1, 'conc': conc, 'scenario' : 1, 'repParameterLigand' :0.0, 'LigData': {'set':True, 'length': 9.0 * nm } }
#a21 is the ratio between the monomer size and the inter-chain distance z, i.e. a21 a = z. The larger a21, the LOWER the grafting density
dG = [ -10 ]
nLigands = [ 3 ]
myVP = [ 40 ] 
myGraftDist = [ 1.6, 1.8, 2.0, 10**10 ]
myLigRatio = [ 0.9 ]

results = []

countSimu = 0


for myScene in [ 1, 0 ]:
  sysVar[ 'scenario' ] = myScene
  for dG1 in dG:
    chi1 = np.exp( -dG1 )
    sysVar[ "chi1" ] = chi1
    print( "dG", -np.log( chi1 ) )
    for VP in myVP:
        sysVar[ "VP1" ] = VP
        print( "VP", VP )
        for graft_dist in myGraftDist:
            sysVar[ "a21" ] = graft_dist
            print( "graft_dist", graft_dist )
            for nLig in nLigands:
              sysVar[ "nLigands" ] = nLig 
              print( "nLigands", nLig )
              for ligRatio in myLigRatio:
                sysVar[ 'deltaP' ] = ligRatio
                setBrushProperties( sysVar ) 
                print( 'brush height:', sysVar[ 'h1' ] )
                countSimu += 1
                print( "Number of simulations performed", countSimu )
                count = 0
                yPoisson = np.zeros( len( nRecOnSite ) )
                for ave in nRecOnSite:
                    yPoisson[ count ] = poissonThetaR( nRecAve = ave, nLig = nLig, var = sysVar )
                    count += 1  
                                                                                                                            
                name = "nLig_" + str( nLig ) + "dG1_" + str( dG1 ) + "_ratio_" + str( ligRatio )+ "_graft_dist_" + str( graft_dist )+ "_volume_" + str( VP ) + "_scenario_" + str( myScene )
                with open( name, "w+" ) as myfile:
                        myfile.write( "#receptors number, teta (Poisson average on receptors)" )
                        for i in range( len( nRecOnSite ) ):
                            myfile.write( "{0:.5f}  {1:.5f} \n".format( nRecOnSite[ i ], yPoisson[ i ] ) )
