# Supplementary material for: Combinatorial entropy behaviour leads to range selective binding in ligand-receptor interactions
Source: Nat Commun. 2020 Sep 24;11:4836. doi: 10.1038/s41467-020-18603-5 (PMC7515919; doi:10.1038/s41467-020-18603-5)
Supplement: Supplementary file 3 — Source Data [file 41467_2020_18603_MOESM3_ESM.zip › PythonCode/simulatePolydispersity.py]

import numpy as np
import math
from binding import *
from weightedDiff import *
from factorialApproximations import *


nm = 1.0
L = ( nm * 10**8 )**3
pi = np.pi
CP = 1e-9; #concentration in Moles/l
NA = 6.03E+23 #Avogadro number
M = NA / L
nM = M * 10**( -9 )
conc = 1.206 * 10**11 / L #concentration in number of particles / nm^3

sysVar = { 
"N1" : 110, 
"VP1" : 188.4 * nm**3, 
"monoSize" : 0.35 * nm,
"deltaP" : 0.75, #Actually refer this to interference parameter delta in paper 
"a21" : None, #Must be None if chainArea is set. Otherwise you have chainArea = s01 = pi * ( a21 * monoSize )**2
"chainArea" : 18.5 * nm**2, #This is retro-calculated because Giuseppe says that hbrush is ~8nm...
'conc': conc, 
'scenario' : 1, 
'repParameterLigand': 0.35, #Repulsive energy per ligand in kbT
'rhoGraftLigands' : 4.3 * 10**(-3) 
}

#Data related to bond and binding
Kdiss = 313 * nM
Kbind = Kdiss**( -1 )
vBond = sysVar[ 'monoSize' ]**3
chi1 = Kbind / vBond
sysVar[ "chi1" ] = chi1 

print( 'Bond strength is', -np.log( chi1 ) )

rMean = 23.0
var2 = ( 12.0 )**2 
#Calculate the value of mean and sigma2 for logNormal distro from the mean and variance above
#For the logNormal distribution as above this comes from the result:
# xx === < x > = exp( mean + sigma2 / 2 )
# var2 = < x^2 > - < x >^2 = [ exp( sigma2 ) - 1 ] exp( 2 mean + sigma2 )
xx = var2 / rMean**2 + 1.0
mean = np.log( rMean / np.sqrt( xx ) )
sigma2 = np.log( xx )

print( "Mean and sigma2 for the logNormal:", mean, np.sqrt( sigma2 ) )

nMax = 337
offset = 0
dens0 = 10**( -6 ) 
rMax = 80
prob = np.zeros( ( nMax, 3 ) )
probPoly = np.zeros( ( nMax, 3 ) )
precision = 8
base = 1.05 

for i in range ( offset, nMax ):
  sysVar[ 'R1' ] = rMean # Needed because this is changed below at every cycle 
  dens = dens0 * 1.2**i
  sysVar[ 'rhoGraftReceptors' ] = dens
  setBrushProperties( sysVar )
  #print( 'Bond strength is', -np.log( chi1 ) + sysVar[ 'repParameterReceptor' ]  )
  prob[ i, 0 ] = dens
  probPoly[ i, 0 ] = dens
  nLig = activeLigands( sysVar ) 
  nRec = activeReceptors( sysVar ) 
  theta = flatTheta( nRec, nLig, sysVar )
  prob[ i, 1 ] = theta
  theta = doublePoissonTheta( nRec, nLig, sysVar )
  prob[ i, 2 ] = theta
  
  for r in range( 1, int( rMean + precision * np.sqrt( var2 ) ) ):
    sysVar[ 'R1' ] = r  
    setBrushProperties( sysVar ) #Need to recalculate this because you changed the particle radius
    probR = logNormal( r, mean, sigma2 )
    nLig = activeLigands( sysVar ) 
    nRec = activeReceptors( sysVar ) 
    theta = flatTheta( nRec, nLig, sysVar )
    probPoly[ i, 1 ] += theta * probR
    theta = doublePoissonTheta( nRec, nLig, sysVar )
    probPoly[ i, 2 ] += theta * probR

  print( 'dens, Poisson {0:.7f} {1:.7f}'.format( probPoly[ i, 0 ], probPoly[ i, 2 ] ) )

with open( 'thetaVSrhoGraft', 'w' ) as f:
  f.write( '# Flat means exact number of ligands and receptors, Poisson is Poisson distributed (all probabilities) \n' ) 
  f.write( '# density, flat mono, poisson mono, flat poly, poisson poly means exact number of ligands and receptors, Poisson is Poisson distributed \n' ) 
  for i in range( offset, nMax ):
    f.write( '{0:.6f} {1:.6f} {2:.6f} {3:.6f} {4:.6f} \n'.format( prob[ i, 0 ], prob[ i, 1 ], prob[ i, 2 ], probPoly[ i, 1 ], probPoly[ i, 2 ] ) ) 


def logNormal( x, mean, sigma2 ):
  return 1.0 / ( np.sqrt( 2 * np.pi * sigma2 ) * x ) * np.exp( - ( np.log( x ) - mean )**2 / ( 2.0 * sigma2 ) )

with open( 'distro', 'w' ) as f:
  f.write( '# Distribution of sizes in the sample\n' ) 
  f.write( '# Radius, probability \n' )
  for x in np.linspace( 0.1, 6 * rMean, 100 ):
    f.write( '{0:.6f} {1:.6f} \n'.format( x, logNormal( x, mean, sigma2 ) ) )
