# Supplementary material for: Combinatorial entropy behaviour leads to range selective binding in ligand-receptor interactions
Source: Nat Commun. 2020 Sep 24;11:4836. doi: 10.1038/s41467-020-18603-5 (PMC7515919; doi:10.1038/s41467-020-18603-5)
Supplement: Supplementary file 3 — Source Data [file 41467_2020_18603_MOESM3_ESM.zip › PythonCode/utilities_poly.py]

import numpy as np
import math
from binding import *

def computeValues( densities, rhoGraftLigands, newRhoRecOnSite, expData, newVar ):
  '''Calculate the value of the asdsorption probability at the densities in "densities" '''
  nExpPoints = len( expData )
  yPoisson = np.zeros( nExpPoints )

  for i in range( nExpPoints ):

    newVar[ 'rhoGraftLigands' ] = densities[ i ] * rhoGraftLigands
    newVar[ 'rhoGraftReceptors' ] = newRhoRecOnSite 

    #Set mean and variance for the size distribution at different values of functionalisation (this is different for
    #different functionalisation values
    rMean = expData[ i, 3 ] 
    var2 = ( expData[ i, 4 ] )**2  
    #Calculate the value of mean and sigma2 for logNormal distro from the mean and variance above
    #For the logNormal distribution as above this comes from the result:
    # xx === < x > = exp( mean + sigma2 / 2 )
    # var2 = < x^2 > - < x >^2 = [ exp( sigma2 ) - 1 ] exp( 2 mean + sigma2 )
    xx = var2 / rMean**2 + 1.0
    mean = np.log( rMean / np.sqrt( xx ) )
    sigma2 = np.log( xx )
    
    newVar[ 'R1' ] = rMean
    setBrushProperties( newVar ) #Need to recalculate this because you changed the particle radius
    nLigAve = activeLigands( newVar )
    nRecAve = activeReceptors( newVar )
    print('Current Average number of ligands at RMean = ', rMean, 'is:', nLigAve )
    print('Current Average number of RECEPTORS at RMean = ', rMean, 'is:', nRecAve )

    probPoly = 0.0
    for r in range( 1, int( rMean + 5 * np.sqrt( var2 ) ) ):
      newVar[ 'R1' ] = r
      setBrushProperties( newVar ) #Need to recalculate this because you changed the particle radius
      probR = logNormal( r, mean, sigma2 )
      nLigAve = activeLigands( newVar )
      nRecAve = activeReceptors( newVar )
      theta = doublePoissonTheta( nRecAve = nRecAve, nLigAve = nLigAve, var = newVar, precision = 8 )
      #print( 'R1', r, 'probR', probR, 'theta', theta )
      probPoly += theta * probR

    yPoisson[ i ] = probPoly

  return yPoisson

def logNormal( x, mean, sigma2 ):
  return 1.0 / ( np.sqrt( 2 * np.pi * sigma2 ) * x ) * np.exp( - ( np.log( x ) - mean )**2 / ( 2.0 * sigma2 ) )
